# Supplementary material for: LSD1 is required for euchromatic origin firing and replication timing
Source: Signal Transduct Target Ther. 2022 Apr 13;7:102. doi: 10.1038/s41392-022-00927-x (PMC9005705; doi:10.1038/s41392-022-00927-x)
Supplement: Supplementary file 2 — Table S1 [file 41392_2022_927_MOESM2_ESM.xlsx]

## Sheet: Sheet1
Table S1, related to Figure 1a : Mass Spectrometry Analysis of LSD1 interactome
Band	Identified proteins	Peptides (0h)	Peptides (3h)	Peptides (8h)	Peptides (16h)
110 kDa	LSD1	EMDESLANLSEDEYYSEEER	EMDESLANLSEDEYYSEEER	MTSQEAACFPDIISGPQQTQK	TLQLWLDNPK
		MTSQEAACFPDIISGPQQTQK	MTSQEAACFPDIISGPQQTQK	TLQLWLDNPK	RHGLINFGIYK
		TLQLWLDNPK	TLQLWLDNPK	RHGLINFGIYK	GNYVADLGAMVVTGLGGNPMAVVSK
		RHGLINFGIYK	GNYVADLGAMVVTGLGGNPMAVVSK	LLEATSYLSHQLDFNVLNNK	CPLYEANGQAVPK
		GNYVADLGAMVVTGLGGNPMAVVSK	EYDELAETQGK	DITAEFLVK	LLEATSYLSHQLDFNVLNNK
		CPLYEANGQAVPK	LQELEANPPSPLFFCSDVYLSSR	LQELEANPPSPLFFCSDVYLSSR	DITAEFLVK
		LLEATSYLSHQLDFNVLNNK	QILDWHFANLEFANATPLSTLSLK	QILDWHFANLEFANATPLSTLSLK	EYDELAETQGK
		DITAEFLVK	CDAVLCTLPLGVLK	LFFAGEHTIR	IADQFLGAMYTLPR
		EYDELAETQGK	MGFGNLNK
		LQELEANPPSPLFFCSDVYLSSR	LFFAGEHTIR
		QILDWHFANLEFANATPLSTLSLK
		NGYSCVPVALAEGLDIK
70 kDa	coREST	IPEFDPGATK	IPEFDPGATK	IQQMLPDK	IQQMLPDK
		IQQMLPDK	IQQMLPDK	SKCRPPK	SKCRPPK
		KTRSRTSLMDRQAR	SKCRPPK	STDEEEEAQTPQAPR	FNLEEVLQEWEAEQGTQASNGDASTLGEETK
		SKCRPPK	STDEEEEAQTPQAPR	QLDMELISLK	INARWTTEEQLLAVQGVR
		QLDMELISLK	MEGGIEEFK	INARWTTEEQLLAVQGVR
65 kDa	HDAC1	YHSDDYIK	YHSDDYIK	QQTDIAVNWAGGLHHAK	YHSDDYIK
		QQTDIAVNWAGGLHHAK	QQTDIAVNWAGGLHHAK	VMEMFQPSAVVLQCGSDSLSGDR	QQTDIAVNWAGGLHHAK
		DGIDDESYEAIFK	VMEMFQPSAVVLQCGSDSLSGDR	SFNLPMLMLGGGGYTIR	DGIDDESYEAIFK
		VMEMFQPSAVVLQCGSDSLSGDR	SFNLPMLMLGGGGYTIR	ISICSSDK	VMEMFQPSAVVLQCGSDSLSGDR
		SFNLPMLMLGGGGYTIR	LHISPSNMTNQNTNEYLEK	IACEEEFSDSEEEGEGGR	SFNLPMLMLGGGGYTIR
		LHISPSNMTNQNTNEYLEK			LHISPSNMTNQNTNEYLEK
		ISICSSDK			ISICSSDK
55 kDa	HDAC2	VCYYYDGDIGNYYYGQGHPMKPHR	VCYYYDGDIGNYYYGQGHPMKPHR	ATAEEMTK	SIRPDNMSEYSK
		ATAEEMTK	ATAEEMTK	SIRPDNMSEYSK	QQTDMAVNWAGGLHHAK
		SIRPDNMSEYSK	SIRPDNMSEYSK	QQTDMAVNWAGGLHHAK	LHISPSNMTNQNTPEYMEK
		QQTDMAVNWAGGLHHAK	QQTDMAVNWAGGLHHAK	LHISPSNMTNQNTPEYMEK	NVADHK
		YYAVNFPMR	LHISPSNMTNQNTPEYMEK	NVADHK	IACDEEFSDSEDEGEGGR
		TFNLPLLMLGGGGYTIR	NVADHK	LHISPSNMTNQNTPEYMEK	IACDEEFSDSEDEGEGGR
50 kDa	RbAp46	DYALHWLVLGTHTSDEQNHLVVAR	DYALHWLVLGTHTSDEQNHLVVAR	GEFGGFGSVTGK	GEFGGFGSVTGK
		GEFGGFGSVTGK	GEFGGFGSVTGK	LMIWDTR	INHEGEVNR
		INHEGEVNR		YMPQNPHIIATK	LMIWDTR
100 kDa	MCM3	FDLLFIMLDQMDPEQDR	FDLLFIMLDQMDPEQDR
		HDNLLHGTK
		KPVLTQESATYIAEEYSR
115 kDa	SMARCA5	ESEITDEDIDGILER
		NPELPNAAQAQKEEQLK
100 kDa	MCM4	SQLLQYVYNLVPR	QLVLQTGALVLSDNGICCIDEFDK
		QLVLQTGALVLSDNGICCIDEFDK
		TSVLAAANPIESQWNPK
95 kDa	MCM5	FAGAVSPQEEEEFRRLAALPNVYEVISK	RGDINLLMLGDPGTAK
		AIACLLFGGSR
Band	Identified proteins	Peptides (0h)	Peptides (3h)	Peptides (8h)	Peptides (16h)
100 kDa	MCM6	KDFYVAFQDLPTR	AEAVESAQAGDK
		AEAVESAQAGDK	TSILAAANPISGHYDR
		VSGVDGYETEGIR
		TTGEGTSLR
		TSILAAANPISGHYDR
		QNINLSAPIMSR
95 kDa	MCM7	FDLLWLIQDR
		QPPSQFEPLDMK
40 kDa	RFC3	KEGLNLPSQLAHR	KEGLNLPSQLAHR
		ALLMCEACR
		ETANAIVSQQTPQR
37 kDa	PCNA	CAGNEDIITLR	EEEAVTIEMNEPVQLTFALR
		DLSHIGDAVVISCAK
100 kDa	TOP1	RGNHPKMGMLK	VTWLVSWTENIQGSIK
		VTWLVSWTENIQGSIK
55 kDa	POLD3	GNMMSNFFGK	TEPEPPSVK
		TEPEPPSVK
		KVYESESCTDSEEELNMK
