# Supplementary material for: LSD1 is required for euchromatic origin firing and replication timing
Source: Signal Transduct Target Ther. 2022 Apr 13;7:102. doi: 10.1038/s41392-022-00927-x (PMC9005705; doi:10.1038/s41392-022-00927-x)
Supplement: Supplementary file 3 — Table S2 [file 41392_2022_927_MOESM3_ESM.xlsx]

## Sheet: Sheet1
Table S2, related to Figure 5b: Statistical analysis of the Repli-seq data
Sample	Total reads	Reads for mapping	Multiple mapped	Uniquely mapped	Uniquely mapping rates
siCTR 0 h	21074516	20719481	2335715	17346224	0.837194
siCTR 3 h	26028789	25647595	3342574	22019435	0.858538
siCTR 5 h	27900174	27582234	5539724	21453369	0.777797
siLSD1 0 h	28010078	27446168	3354112	17566334	0.640029
siLSD1 3 h	23669861	23393209	4399358	18472579	0.789656
siLSD1 5 h	20096217	19769241	3743700	14358612	0.726311
